# Supplementary material for: City-Level Travel Time and Individual Dietary Consumption in Latin American Cities: Results from the SALURBAL Study
Source: Int J Environ Res Public Health. 2022 Oct 18;19(20):13443. doi: 10.3390/ijerph192013443 (PMC9602577; doi:10.3390/ijerph192013443)
Supplement: Supplementary file 1 [file ijerph-19-13443-s001.zip]

Archive with 1 entries (1 files):
- ijerph-1948108-supplementary.pdf
